# Supplementary material for: Genotype and Phenotype Landscape of 283 Japanese Patients with Tuberous Sclerosis Complex
Source: Int J Mol Sci. 2022 Sep 22;23(19):11175. doi: 10.3390/ijms231911175 (PMC9569560; doi:10.3390/ijms231911175)
Supplement: Supplementary file 1 [file ijms-23-11175-s001.zip]

Archive with 2 entries (2 files):
- Table S1_TSC Japan dataset 2022_v3.xlsx
- Table S2.pdf
