# Supplementary material for: Genotype and Phenotype Landscape of 283 Japanese Patients with Tuberous Sclerosis Complex
Source: Int J Mol Sci. 2022 Sep 22;23(19):11175. doi: 10.3390/ijms231911175 (PMC9569560; doi:10.3390/ijms231911175)
Supplement: Supplementary file 1 [file ijms-23-11175-s001.zip › Table S1_TSC Japan dataset 2022_v3.xlsx]

## Sheet: TSC_Japan_dataset
Supplemental Table 1. Data set of 283 Japanese patients with TSC
Method	#Family	Relationship	Gene	Variant (HGVS format)	Type	Mosaic	Interpretation (ACMG_GL_2015)	ClinVar_SCV	Familial/Sporadic	Clin Dx	Sex	Age (y)	Age (y_m)	Age Range	Epilepsy	DD/ID	Cort. Tuber	SEN	SEGA	Ret. Ham.	HM	AF	SP	UF	FP	Card. Rhabd.	Renal AML	Renal Cyst	Liver AML	LAM	MMPH	Reference
CHIPS	1		TSC2	Large deletion detected by southern blot	Large deletion		Pathogenic	NA	S	Def TSC	M	11	11y	10_<30	3	3	2	2	0	3	2	3	2	0	0	2	2	3	0	0	0	1
CHIPS	2								S	Def TSC	M	9	9y	04_<10	3	2	2	2	0	3	2	0	0	0	0	2	2	0	0	0	NE	1
CHIPS	4		TSC2	NM_000548.5:c.979_980dup p.(Met327IlefsTer37)	Frameshift		Likely pathogenic	SCV001423577	S	Def TSC	M	9	9y	04_<10	3	3	2	2	0	0	2	2	0	0	0	0	2	0	0	0	0	1, 2
CHIPS	5		TSC2	NM_000548.5:c.5204_5207dup p.(Pro1737LeufsTer39)	Frameshift		Likely pathogenic	SCV001424962	S	Def TSC	M	28	28y	10_<30	3	3	2	2	0	0	2	2	0	0	0	0	0	0	0	0	0	1
CHIPS	6		TSC2	NM_000548.5:c.3620_3624del p.(Ser1207ThrfsTer25)	Frameshift		Pathogenic	SCV001424972	S	Def TSC	M	13	13y	10_<30	3	3	2	2	0	0	2	2	2	0	2	0	2	2	0	0	0	1, 2
CHIPS	7		TSC2	NM_000548.5:c.5238_5255del p.(His1746_Arg1751del)	Inframe		Likely pathogenic	SCV001424956	S	Def TSC	M	15	15y	10_<30	3	0	2	2	0	0	2	2	0	2	0	0	0	0	0	0	0	1
CHIPS	8		TSC2	NG_005895.1(NM_000548.5):c.2356-1G>A	Splicing		Pathogenic	SCV002549086	S	Def TSC	M	17	17y	10_<30	3	2	2	2	0	0	2	2	0	0	0	2	2	0	0	0	0	1, 2
CHIPS	11		TSC1	NG_012386.1(NM_000368.5):c.2041+1G>A	Splicing		Pathogenic	SCV001424966	S	Def TSC	F	21	21y	10_<30	0	1	2	2	3	3	2	3	0	2	0	0	3	0	2	0	0	1
CHIPS	12		TSC2	NG_005895.1(NM_000548.5):c.337-1G>A	Splicing		Likely pathogenic	SCV001424964	S	Def TSC	F	0	0y4m	0_<1	3	NE	1	2	0	3	2	0	0	0	0	NE	NE	NE	NE	NE	NE	1, 2
CHIPS	13								S	Def TSC	F	64	64y	30<_80	0	0	2	2	0	0	0	0	0	0	0	0	0	1	0	0	2	1
CHIPS	15		TSC1	NM_000368.5:c.1759A>T p.(Lys587Ter)	Nonsense		Pathogenic	SCV001424954	S	Def TSC	F	48	48y	30<_80	0	0	2	2	0	0	0	2	0	2	0	0	3	0	0	0	0	1, 2
CHIPS	18								S	Pos TSC	?	16	16y	10_<30	0	0	0	0	0	0	0	2	0	0	0	0	0	0	1	0	NE	1
CHIPS	21		TSC2	NM_000548.5:c.45_51del p.(Lys16CysfsTer28)	Frameshift		Pathogenic	SCV001424968	S	Def TSC	F	1	1y	01_<4	0	0	2	2	0	0	2	0	0	0	0	2	NE	NE	NE	0	0	1, 2
CHIPS	23								S	Pos TSC	M	2	2y	01_<4	1	3	2	0	0	0	0	0	0	0	0	0	0	0	0	0	NE	1
CHIPS	24		TSC2	NG_005895.1(NM_000548.5):c.3884-1G>C	Splicing		Likely pathogenic	SCV001424967	S	Def TSC	F	3	3y	01_<4	3	3	2	2	0	0	2	0	0	0	0	2	0	0	0	NE	NE	1, 2
CHIPS	26		TSC2	NM_000548.5:c.4655_4657del p.(Glu1552del)	Inframe		Likely pathogenic	SCV001424969	S	Pos TSC	M	1	1y	01_<4	3	3	2	1	0	0	0	0	0	0	0	0	NE	NE	NE	NE	NE	1, 2
CHIPS	27		TSC1	NM_000368.5:c.1250del p.(Thr417AsnfsTer23)	Frameshift		Pathogenic	SCV001424953	S	Def TSC	M	31	31y	30<_80	3	0	2	2	0	NE	0	1	2	0	0	0	0	0	0	NE	NE	1, 2
CHIPS	29		TSC2	NM_000548.5:c.5228G>A p.(Arg1743Gln)	Missense		Pathogenic	SCV001423576	S	Def TSC	M	26	26y	10_<30	3	3	NE	3	0	0	0	3	2	0	0	2	2	0	0	0	0	1, 2
CHIPS	30								S	Pos TSC	M	10	10y	10_<30	3	1	0	1	0	NE	0	0	0	0	0	0	0	0	0	NE	NE	1
CHIPS	31		TSC2	NM_000548.5:c.5112dup p.(Asp1705Ter)	Frameshift		Pathogenic	SCV001424970	S	Def TSC	M	36	36y	30<_80	1	0	NE	NE	NE	NE	0	3	0	0	2	NE	2	NE	NE	0	0	1, 2
CHIPS	32	Proband	TSC1	NG_012386.1(NM_000368.5):c.2626-1G>A	Splicing		Likely pathogenic	SCV001424957	F	Def TSC	M	2	2y	01_<4	1	0	2	2	0	0	0	0	0	0	0	0	0	0	0	0	0	1, 2
CHIPS	32	Mother	TSC1	NG_012386.1(NM_000368.5):c.2626-1G>A	Splicing		Likely pathogenic	SCV001424957	F	Def TSC	F	35	35y	30<_80	1	0	1	2	0	NE	0	3	0	0	0	NE	0	0	0	NE	0	1, 2
CHIPS	34		TSC2	NM_000548.5:c.5422_5423del p.(Ter1808ArgextTer?)	Stop codon		Likely pathogenic	SCV001424971	S	Def TSC	M	0	0y	0_<1	0	NE	3	2	0	0	0	0	0	0	0	2	0	0	0	0	0	1, 2
CHIPS	35		TSC2	NG_005895.1(NM_000548.5):c.3610+1G>A	Splicing		Likely pathogenic	SCV001424965	S	Def TSC	F	0	0y	0_<1	3	0	2	2	0	0	0	0	0	0	0	0	1	0	0	0	0	1, 2
CHIPS	36	Proband	TSC1	NM_000368.5:c.2582del p.(Leu861ProfsTer17)	Frameshift		Pathogenic	SCV001370507	F	Def TSC	M	31	31y	30<_80	3	0	3	3	NE	0	0	3	0	0	0	NE	2	0	0	0	2	1, 2
CHIPS	36	Mother	TSC1	NM_000368.5:c.2582del p.(Leu861ProfsTer17)	Frameshift		Pathogenic	SCV001370507	F	Def TSC	F	68	68y	30<_80	0	0	NE	NE	0	NE	0	1	0	2	0	NE	NE	NE	NE	NE	NE	1, 2
CHIPS	37								S	Def TSC	F	70	70y	30<_80	0	0	0	0	0	0	2	0	0	2	0	NE	2	0	0	2	NE	1
CHIPS	39								S	Pos TSC	F	3	3y	01_<4	1	0	0	2	0	0	0	0	0	0	0	0	0	0	0	NE	NE	1
CHIPS	40		TSC1	NM_000368.5:c.989del p.(Leu330ArgfsTer8)	Frameshift		Pathogenic	SCV001424959	S	Def TSC	F	50	50y	30<_80	0	0	NE	NE	NE	0	2	2	2	2	0	NE	2	NE	NE	0	2	1, 2
CHIPS	42								S	Def TSC	M	1	1y	01_<4	0	0	2	2	0	0	2	0	0	0	0	0	0	0	0	NE	NE	1
CHIPS	43								S	Def TSC	F	2	2y	01_<4	3	3	2	0	0	NE	2	0	0	0	0	0	0	0	0	NE	NE	1
CHIPS	44		TSC2	NM_000548.5:c.1856TGC[2] p.(Leu621del)	Inframe		Likely pathogenic	SCV001424961	S	Def TSC	M	2	2y	01_<4	3	0	2	0	0	NE	2	0	0	0	0	0	0	0	0	NE	NE	1, 2
CHIPS	45								S	Def TSC	F	7	7y	04_<10	0	0	0	2	0	NE	0	0	0	0	0	2	NE	NE	NE	NE	NE	1
CHIPS	46		TSC1	NM_000368.5:c.1960C>T p.(Gln654Ter)	Nonsense		Pathogenic	SCV001424955	S	Def TSC	F	7	7y	04_<10	3	3	2	NE	0	NE	2	0	0	0	0	0	0	0	0	NE	NE	1, 2
CHIPS	47		TSC2	NM_000548.5:c.2423T>C p.(Leu808Ser)	Missense		Likely pathogenic	SCV001424963	S	Def TSC	F	3	3y	01_<4	3	2	3	2	0	NE	2	0	0	0	0	2	0	3	0	0	0	1, 2
CHIPS	48		TSC2	NM_000548.5:c.5238_5255del p.(His1746_Arg1751del)	Inframe		Likely pathogenic	SCV001423577	S	Def TSC	M	8	8y	04_<10	3	3	2	3	0	0	2	0	0	0	0	2	0	1	0	0	0	1, 2
CHIPS	49		TSC1	NM_000368.5:c.648del p.(Phe216LeufsTer8)	Frameshift		Pathogenic	SCV001424958	S	Def TSC	F	22	22y	10_<30	3	3	1	2	0	0	2	2	2	2	0	0	0	0	0	0	0	1, 2
CHIPS	52		TSC2	NM_000548.5:c.1628dup p.(Glu544GlyfsTer45)	Frameshift		Pathogenic	SCV001424960	S	Def TSC	F	0	0y	0_<1	1	NE	3	3	0	0	2	0	0	0	0	2	NE	NE	NE	NE	NE	1, 2
CHIPS	53								S	Def TSC	F	4	4y	04_<10	0	0	1	2	0	0	0	0	0	0	0	2	0	0	0	NE	NE
CHIPS	54								S	Def TSC	M	30	30y	30<_80	0	0	2	0	0	0	1	2	0	0	0	0	2	0	0	0	NE
CHIPS	55		TSC2	NG_005895.1(NM_000548.5):c.2098-2A>T	Splicing		Likely pathogenic	SCV001425602	S	Def TSC	M	3	3y	01_<4	3	3	NE	0	3	0	0	0	0	0	2	NE	NE	NE	0	0	0
CHIPS	57								S	Def TSC	F	0	0y1m	0_<1	0	NE	0	2	0	0	0	0	0	0	0	2	0	0	0	0	NE
CHIPS	58		TSC2	NM_000548.5:c.3693_3696del p.(Ser1232ThrfsTer92)	Frameshift		Pathogenic	SCV001364430	S	Def TSC	M	0	0y7m	0_<1	3	0	0	0	0	0	2	0	0	0	0	2	NE	NE	NE	NE	NE	2
CHIPS	59		TSC1	NM_000368.5:c.2227C>T p.(Gln743Ter)	Nonsense		Pathogenic	SCV001370502	S	Def TSC	M	0	0y7m	0_<1	3	NE	0	2	0	0	2	0	0	0	0	2	0	0	0	0	0	2
CHIPS	60		TSC2	NM_000548.5:c.2021_2356-115delinsTAAGCACTTAGTCTCCT	Large deletion		Pathogenic	SCV001433852	S	Def TSC	M	18	18y	10_<30	3	1	NE	3	3	0	2	3	0	0	0	0	3	0	0	0	0
CHIPS	61		TSC2	NM_000548.5:c.5165C>A p.(Ala1722Asp)	Missense		Likely pathogenic	SCV002559808	S	Def TSC	F	0	0y	0_<1	3	NE	NE	2	0	NE	2	0	0	0	0	3	NE	NE	NE	NE	NE
CHIPS	62		TSC2	NM_000548.5:c.5024C>T p.(Pro1675Leu)	Missense		Pathogenic	SCV002559806	S	Def TSC	F	1	1y	01_<4	3	0	3	3	0	3	2	0	0	0	0	NE	0	0	0	NE	NE
CHIPS	63		TSC2	NM_000548.5:c.1882C>T p.(Arg628Cys)	Missense		Likely pathogenic	SCV002559802	S	Def TSC	F	80	80y	30<_80	3	0	0	0	0	0	0	0	0	0	0	0	2	2	2	1	0
CHIPS	64								S	Def TSC	F	1	1y6m	01_<4	3	0	2	2	0	0	0	0	0	0	0	0	NE	NE	NE	0	NE
CHIPS	65	Mother							F	Def TSC	F	33	33y	30<_80	0	0	0	2	0	0	2	0	2	0	0	NE	0	2	0	0	NE
CHIPS	65	Proband							F	Def TSC	F	10	10y	10_<30	0	0	0	0	0	0	0	2	0	0	0	NE	2	NE	0	0	NE
CHIPS	67								S	Def TSC	F	31	31y	30<_80	0	0	0	0	0	0	2	0	0	0	0	0	2	2	0	2	NE
CHIPS	68		TSC2	NM_000548.5:c.5227C>T p.(Arg1743Trp)	Missense		Pathogenic	SCV001423575	S	Def TSC	M	3	3y	01_<4	3	NE	3	3	0	0	2	1	0	0	0	2	0	0	0	NE	NE
CHIPS	69	Sister	TSC1	NG_012386.1(NM_000368.5):c.363+668G>T r.363_364ins[363+681_363+748,363+681_363+772] p.Lys121_Met122ins[*38,*30]	Splicing		Pathogenic	SCV002559894	F	Def TSC	M	33	33y	30<_80	0	0	2	0	0	0	2	0	0	0	0	0	0	0	0	0	2	3
CHIPS	69	Proband	TSC1	NG_012386.1(NM_000368.5):c.363+668G>T r.363_364ins[363+681_363+748,363+681_363+772] p.Lys121_Met122ins[*38,*30]	Splicing		Pathogenic	SCV002559894	F	Def TSC	F	37	37y	30<_80	3	1	1	2	0	0	2	0	0	0	0	0	0	0	0	0	2	3
CHIPS	69	Mother	TSC1	NG_012386.1(NM_000368.5):c.363+668G>T r.363_364ins[363+681_363+748,363+681_363+772] p.Lys121_Met122ins[*38,*30]	Splicing		Pathogenic	SCV002559894	F	Pos TSC	F	57	57y	30<_80	0	2	NE	NE	NE	NE	2	0	0	0	0	NE	NE	NE	NE	NE	2	3
CHIPS	70								S	Def TSC	M	1	1y10m	01_<4	0	0	2	0	0	NE	0	0	0	0	0	3	NE	NE	NE	NE	NE
CHIPS	71								S	Def TSC	M	6	6y	04_<10	3	0	2	0	0	0	2	0	0	0	0	0	0	0	0	NE	NE
CHIPS	72		TSC2/PKD1	NC_000016.10:g.2047157_2220112del	Large deletion		Pathogenic	SCV002549151	S	Def TSC	F	42	42y	30<_80	3	0	NE	NE	NE	NE	0	1	2	2	0	NE	0	3	0	1	0
CHIPS	73		TSC2	NM_000548.5:c.2251C>T p.(Arg751Ter)	Nonsense		Pathogenic	SCV001364426	S	Def TSC	M	44	44y	30<_80	0	0	3	2	0	0	2	3	2	2	2	0	3	1	3	0	0
CHIPS	74								S	Pos TSC	F	3	3y	01_<4	3	1	2	NE	NE	NE	0	0	0	0	0	NE	NE	NE	NE	NE	NE
CHIPS	75		TSC2	NM_000548.5:c.4573C>T p.(Gln1525Ter)	Nonsense		Pathogenic	SCV001364439	S	Def TSC	M	0	0y	0_<1	3	NE	2	3	0	0	0	0	0	0	0	0	0	1	0	0	0
CHIPS	78								S	Def TSC	F	61	61y	30<_80	3	1	0	2	3	0	0	0	0	0	0	0	0	0	0	0	NE
CHIPS	80	Proband	TSC1	NM_000368.5:c.2347C>T p.(Gln783Ter)	Nonsense		Pathogenic	SCV001370504	F	Pos TSC	F	3	3y	01_<4	3	0	1	0	0	NE	2	0	0	0	0	NE	0	0	0	NE	NE	2
CHIPS	80	Father	TSC1	NM_000368.5:c.2347C>T p.(Gln783Ter)	Nonsense		Pathogenic	SCV001370504	F	Pos TSC	M	28	28y	10_<30	0	0	NE	NE	NE	NE	0	0	0	2	0	NE	NE	NE	NE	NE	NE	2
CHIPS	81		TSC2	NM_000548.5:c.3598C>T p.(Arg1200Trp)	Missense		Pathogenic	SCV001423570	S	Def TSC	M	17	17y	10_<30	3	2	2	1	0	NE	2	2	0	NE	0	2	0	0	0	NE	NE
CHIPS	82								S	Def TSC	F	3	3y	01_<4	3	3	2	2	0	0	2	0	0	0	0	2	0	0	0	0	NE
CHIPS	83	Proband	TSC2	NM_000548.5:c.1981_2020del p.(Gly661LeufsTer24)	Frameshift		Pathogenic	SCV001425603	F	Def TSC	M	3	3y	01_<4	3	3	3	3	0	0	2	0	0	0	0	2	0	2	NE	NE	NE
CHIPS	83	Father	TSC2	NM_000548.5:c.1981_2020del p.(Gly661LeufsTer24)	Frameshift	Y	Pathogenic	SCV001425603	F	Pos TSC	M	29	29y	10_<30	0	0	NE	NE	NE	NE	1	1	0	0	0	NE	NE	NE	NE	NE	NE
CHIPS	84		TSC2	NM_000548.5:c.4572dup p.(Gln1525ThrfsTer4)	Frameshift		Pathogenic	SCV001364438	S	Def TSC	M	13	13y	10_<30	3	3	3	2	3	3	0	3	2	2	2	2	2	0	1	NE	NE
CHIPS	85		TSC2	NM_000548.5:c.2339T>C p.(Leu780Pro)	Missense		Likely pathogenic	SCV002559805	S	Def TSC	F	0	0y1m	0_<1	0	NE	3	2	3	3	0	0	0	0	0	2	0	0	0	0	0
CHIPS	86		TSC1	NM_000368.5:c.2671_2674del p.(Asn891GlufsTer39)	Frameshift		Pathogenic	SCV001370508	S	Def TSC	M	30	30y	30<_80	3	0	NE	NE	3	0	2	2	0	0	0	0	0	0	2	0	0	2
CHIPS	88		TSC2	NG_005895.1(NM_000548.5):c.1946+1G>A	Splicing		Likely pathogenic	SCV001364445	S	Def TSC	F	0	0y1m	0_<1	0	NE	3	2	0	NE	0	0	0	0	0	2	0	0	0	0	0	2
CHIPS	89		TSC2	NM_000548.5:c.5227C>T p.(Arg1743Trp)	Missense		Pathogenic	SCV001423575	S	Def TSC	M	5	5y	04_<10	3	NE	3	2	0	0	2	0	0	0	0	0	0	0	0	0	0	2
CHIPS	90		TSC2	NM_000548.5:c.1832G>A p.(Arg611Gln)	Missense		Pathogenic	SCV001423565	S	Def TSC	F	43	43y	30<_80	0	0	2	3	0	3	0	0	0	0	0	0	3	3	2	2	0	2, 8
CHIPS	91								S	Pos TSC	F	49	49y	30<_80	0	0	0	0	0	0	0	0	0	0	0	0	2	1	0	2	NE
CHIPS	92								S	Def TSC	F	35	35y	30<_80	0	0	2	0	0	0	0	0	0	0	0	NE	2	1	0	2	0
CHIPS	93								S	Def TSC	F	25	25y	10_<30	0	0	2	2	0	0	0	0	0	0	0	0	0	0	0	0	NE
CHIPS	94		TSC1	NM_000368.5:c.2074C>T p.(Arg692Ter)	Nonsense		Pathogenic	SCV001370499	S	Def TSC	F	32	32y	30<_80	3	0	3	0	0	NE	2	0	0	0	0	0	NE	NE	NE	NE	NE	2
CHIPS	95	Proband	TSC2	NM_000548.5:c.1476G>C p.(Gln492His)	Missense		VUS	SCV001423563	F	Def TSC	F	15	15y	10_<30	3	0	2	2	0	0	2	0	0	0	0	NE	0	0	0	0	0	2
CHIPS	95	Mother	TSC2	NM_000548.5:c.1476G>C p.(Gln492His)	Missense		VUS	SCV001423563	F	not evaluated well	F	47	47y	30<_80	0	NE	NE	NE	NE	NE	0	0	0	0	0	NE	NE	NE	NE	NE	NE	2
CHIPS	96		TSC1	NM_000368.5:c.43G>A p.(Asp15Asn)	Missense		VUS	SCV001430715	S	Pos TSC	F	37	37y	30<_80	0	0	0	0	0	NE	0	0	0	0	0	0	3	0	2	0	0	2
CHIPS	97		TSC2	NM_000548.5:c.5238_5255del p.(His1746_Arg1751del)	Inframe		Likely pathogenic	SCV001423577	S	Def TSC	M	0	0y1m	0_<1	0	NE	3	2	0	NE	0	0	0	0	0	2	0	0	0	NE	NE	2
CHIPS	98		TSC1	NM_000368.5:c.1498C>T p.(Arg500Ter)	Nonsense		Pathogenic	SCV001370492	S	Def TSC	F	2	2y	01_<4	3	0	3	2	0	NE	2	0	0	0	0	0	0	0	0	NE	NE
CHIPS	99		TSC2	NM_000548.5:c.1108C>T p.(Gln370Ter)	Nonsense		Pathogenic	SCV001364417	S	Def TSC	M	0	0y3m	0_<1	0	NE	2	0	0	NE	0	0	0	0	0	2	0	0	0	0	0	2, 5
CHIPS	100								S	Pos TSC	M	3	3y	01_<4	1	1	0	2	0	NE	1	0	0	0	0	0	0	0	0	NE	NE
CHIPS	101		TSC2	NM_000548.5:c.1267_1270del p.(Ser422_Leu423insTer)	Nonsense		Pathogenic	SCV001364419	S	Def TSC	M	12	12y	10_<30	1	3	3	2	0	3	2	3	2	0	0	2	2	1	0	NE	NE	2
CHIPS	102		TSC2	NM_000548.5:c.3294dup p.(Gly1099ArgfsTer69)	Frameshift		Pathogenic	SCV001364428	S	Def TSC	M	7	7y	04_<10	3	2	3	3	0	3	2	3	0	0	0	NE	0	0	0	0	0
CHIPS	103		TSC2	NM_000548.5:c.782_783insT p.(Asn262GlufsTer76)	Frameshift		Pathogenic	SCV001364443	S	Def TSC	M	0	0y1m	0_<1	0	NE	2	2	0	0	0	0	0	0	0	2	0	0	0	0	0	2
CHIPS	104		TSC1	NM_000368.5:c.634_635del p.(Asn212ProfsTer5)	Frameshift		Pathogenic	SCV001370511	S	Def TSC	F	25	25y	10_<30	1	0	0	2	0	NE	2	1	0	2	0	0	0	0	0	0	0
CHIPS	106		TSC2	NM_000548.5:c.4672G>T p.(Glu1558Ter)	Nonsense		Pathogenic	SCV001364440	S	Def TSC	F	0	0y	0_<1	1	NE	1	2	0	NE	2	0	0	0	0	2	0	0	0	0	0	2
CHIPS	107	Proband	TSC2	NM_000548.5:c.4930G>A p.(Asp1644Asn)	Missense		Likely pathogenic	SCV001423573	F	Pos TSC	M	5	5y	04_<10	3	3	2	0	0	0	1	0	0	0	0	0	0	0	0	0	NE	2
CHIPS	107	Father	TSC2	NM_000548.5:c.4930G>A p.(Asp1644Asn)	Missense		Likely pathogenic	SCV001423573	F	not evaluated well	M	33	33y	30<_80	NE	0	NE	NE	NE	NE	NE	NE	NE	NE	NE	NE	NE	NE	NE	NE	NE	2
CHIPS	108		TSC1	NM_000368.5:c.1614del p.(Ser539ProfsTer17)	Frameshift		Pathogenic	SCV001370495	S	Def TSC	M	0	0y5m	0_<1	3	NE	1	3	0	NE	2	0	0	0	0	0	0	0	0	NE	NE
CHIPS	109		TSC2	NM_000548.5:c.1513C>T p.(Arg505Ter)	Nonsense		Pathogenic	SCV001364424	S	Def TSC	F	33	33y	30<_80	3	3	3	3	3	3	2	3	2	2	0	0	2	2	2	2	0	2
CHIPS	110		TSC2	NM_000548.5:c.1487del p.(Ile496ThrfsTer39)	Frameshift		Pathogenic	SCV001364423	S	Def TSC	M	30	30y	30<_80	3	3	2	2	3	NE	2	2	2	2	0	2	3	3	0	0	0	2
CHIPS	111		TSC2	NM_000548.5:c.4136C>T p.(Ser1379Leu)	Missense		VUS	SCV002559809	S	Def TSC	F	5	5y	04_<10	3	0	0	2	0	NE	2	2	0	0	0	0	0	3	0	NE	NE
CHIPS	112		TSC2	NM_000548.5:c.2475_2503del p.(Leu826HisfsTer47)	Frameshift		Pathogenic	SCV001425604	S	Def TSC	M	0	0y	0_<1	3	NE	0	3	3	NE	2	0	0	0	0	3	0	0	0	0	0	2
CHIPS	113								S	Pos TSC	M	7	7y	04_<10	1	0	1	0	0	0	2	0	0	0	0	0	0	0	0	0	NE
CHIPS	114								S	Def TSC	F	67	67y	30<_80	0	0	0	0	0	NE	1	2	0	2	0	NE	3	0	2	1	NE
CHIPS	115								S	Def TSC	M	1	1y	01_<4	3	0	3	0	0	0	2	0	0	0	0	0	0	0	0	NE	NE
CHIPS	116		TSC2	NM_000548.5:c.1513C>T p.(Arg505Ter)	Nonsense		Pathogenic	SCV001364424	S	Def TSC	M	5	5y	04_<10	3	2	3	2	0	NE	2	1	2	0	0	0	0	NE	0	NE	NE	2
CHIPS	117		TSC2	NM_000548.5:c.4909AAG[1] p.(Lys1638del)	Inframe		Likely pathogenic	SCV001423572	S	Def TSC	F	0	0y	0_<1	3	0	3	2	0	3	2	0	0	0	0	2	0	0	0	0	0	2
CHIPS	118		TSC2	NM_000548.5:c.4287dup p.(Trp1430LeufsTer94)	Frameshift		Pathogenic	SCV001364436	S	Def TSC	F	1	1y	01_<4	3	0	3	2	3	0	2	0	0	0	0	2	1	0	0	0	0	2
CHIPS	119	Brother (twin)	TSC2	NM_000548.5:c.4909AAG[1] p.(Lys1638del)	Inframe		Likely pathogenic	SCV001423572	F	Def TSC	M	4	4y	04_<10	1	3	3	2	3	0	2	1	0	0	0	0	0	0	0	NE	NE	2
CHIPS	119	Proband	TSC2	NM_000548.5:c.4909AAG[1] p.(Lys1638del)	Inframe		Likely pathogenic	SCV001423572	F	Def TSC	M	4	4y	04_<10	3	3	2	3	3	0	2	1	0	0	0	0	0	0	0	NE	NE	2
CHIPS	120		TSC1	NM_000368.5:c.2356C>T p.(Arg786Ter)	Nonsense		Pathogenic	SCV001370505	S	Def TSC	M	0	0y	0_<1	0	NE	1	2	0	0	0	0	0	0	0	3	0	0	0	NE	NE
CHIPS	122		TSC2	NM_000548.5:c.1133_1136dup p.(Glu379AspfsTer9)	Frameshift		Pathogenic	SCV001364418	S	Def TSC	F	0	0y	0_<1	1	1	0	2	3	3	2	0	0	0	0	2	0	0	0	NE	NE	2
CHIPS	123		TSC2	NM_000548.5:c.1739_1740insT p.(Ser581LysfsTer8)	Frameshift		Pathogenic	SCV001364425	S	Def TSC	F	0	0y	0_<1	3	0	2	2	0	0	2	0	0	0	2	2	0	1	NE	NE	NE	2
CHIPS	124								S	Pos TSC	F	61	61y	30<_80	0	0	0	0	0	0	0	0	0	0	0	0	0	0	0	2	NE
CHIPS	125		TSC2	NM_000548.5:c.5228G>A p.(Arg1743Gln)	Missense		Pathogenic	SCV001423576	S	Def TSC	F	7	7y	04_<10	3	3	NE	3	3	0	2	2	2	0	2	0	1	0	0	NE	NE	2
CHIPS	126		TSC2	NM_000548.5:c.1831C>T p.(Arg611Trp)	Missense		Pathogenic	SCV001423564	S	Def TSC	F	4	4y	04_<10	3	2	1	2	0	3	2	3	2	0	0	2	0	0	0	NE	NE	2
CHIPS	127		TSC2	NM_000548.5:c.965C>A p.(Ser322Ter)	Nonsense		Pathogenic	SCV001364444	S	Def TSC	F	1	1y	01_<4	0	0	3	2	0	3	2	0	0	0	0	2	0	0	0	0	0	2
CHIPS	128								S	Def TSC	F	4	4y	04_<10	3	2	2	2	0	0	2	3	0	0	2	1	NE	NE	NE	0	NE
CHIPS	130		TSC2	NG_005895.1(NM_000548.5):c.2639+4_2639+13delinsTACGGCAGGGGTTGCCGTACACCAACCCCT r.2546_2639del p.Thr849SerfsTer14	Splicing		Pathogenic	SCV001433851	S	Def TSC	F	5	5y	04_<10	1	0	3	3	0	0	2	2	0	0	0	0	0	1	0	0	NE	2
CHIPS	131								S	Def TSC	M	16	16y	10_<30	3	3	1	2	0	NE	2	3	2	2	2	0	2	0	0	0	NE
CHIPS	132		TSC1	NG_012386.1(NM_000368.5):c.664-2A>G r.[663_664ins[664-32_664-3;gg],664_737del] p.[Met223PhefsTer12,Pro222ValfsTer12]	Splicing		Pathogenic	SCV001370512	S	Def TSC	F	52	52y	30<_80	0	0	NE	NE	NE	0	0	2	2	2	0	0	2	2	0	0	0	2
CHIPS	133	Proband	TSC2	NM_000548.5:c.1831C>T p.(Arg611Trp)	Missense		Pathogenic	SCV001423564	F	Def TSC	F	0	0y	0_<1	0	0	3	3	0	0	2	0	0	0	0	2	0	0	0	0	NE
CHIPS	133	Brother	TSC2	NM_000548.5:c.1831C>T p.(Arg611Trp)	Missense		Pathogenic	SCV001423564	F	Def TSC	M	0	0y	0_<1	0	NE	2	3	0	0	0	0	0	0	0	2	0	1	0	NE	NE	2
CHIPS	134		TSC2	NM_000548.5:c.4138C>T p.(Gln1380Ter)	Nonsense		Pathogenic	SCV001364433	S	Def TSC	F	0	0y	0_<1	0	NE	2	3	0	0	0	0	0	0	0	2	0	0	0	0	0	2
CHIPS	135		TSC1	NM_000368.5:c.2101C>T p.(Gln701Ter)	Nonsense		Pathogenic	SCV001370500	S	Def TSC	M	2	2y	01_<4	3	2	0	2	0	NE	2	1	0	0	0	0	NE	NE	NE	NE	NE
CHIPS	136		TSC1	NM_000368.5:c.2509_2512del p.(Asn837ValfsTer11)	Frameshift		Pathogenic	SCV001370506	S	Def TSC	F	28	28y	10_<30	0	0	1	1	0	NE	2	2	0	2	0	0	0	0	0	0	0	2
CHIPS	137								S	Def TSC	M	1	1y	01_<4	1	NE	2	0	3	3	2	0	0	0	0	2	0	0	0	NE	NE
CHIPS	138		TSC2	NM_000548.5:c.4174C>T p.(Gln1392Ter)	Nonsense		Pathogenic	SCV001364434	S	Def TSC	F	32	32y	30<_80	0	0	0	0	0	0	2	2	0	0	0	0	3	0	0	1	0	2
CHIPS	139	Brother	TSC2	NM_000548.5:c.3598C>T p.(Arg1200Trp)	Missense		Pathogenic	SCV001423570	F	Def TSC	M	1	1y	01_<4	0	0	0	0	0	0	2	0	0	0	0	2	0	0	0	NE	NE	2
CHIPS	139	Proband	TSC2	NM_000548.5:c.3598C>T p.(Arg1200Trp)	Missense		Pathogenic	SCV001423570	F	Def TSC	M	5	5y	04_<10	0	NE	0	0	0	NE	2	0	0	0	0	2	NE	NE	NE	NE	NE	2
CHIPS	140		TSC1	NM_000368.5:c.2112T>A p.(Tyr704Ter)	Nonsense		Pathogenic	SCV001370501	S	Def TSC	M	18	18y	10_<30	0	0	0	0	3	0	2	0	0	2	0	0	0	0	0	0	0	2
CHIPS	141								S	Def TSC	M	0	0y	0_<1	0	NE	NE	0	0	NE	0	0	0	0	0	2	0	3	0	0	NE
CHIPS	144								S	Def TSC	M	1	1y	01_<4	3	2	2	2	0	0	2	0	0	0	0	2	0	0	NE	NE	NE
CHIPS	145								S	Def TSC	M	0	0y11m	0_<1	3	NE	2	3	0	0	2	0	0	0	0	2	0	0	NE	NE	NE
CHIPS	146								S	Def TSC	M	3	3y	01_<4	3	1	3	2	0	NE	2	0	2	NE	NE	NE	1	NE	NE	NE	NE
CHIPS	147		TSC2	NM_000548.5:c.4544_4547del p.(Asn1515SerfsTer60)	Frameshift		Pathogenic	SCV001364437	S	Def TSC	F	0	0y	0_<1	0	NE	2	2	0	3	0	0	0	0	0	0	0	0	0	0	0	2
CHIPS	150		TSC2	NM_000548.5:c.1177G>T p.(Glu393Ter)	Nonsense		Pathogenic	SCV001425605	S	Def TSC	M	12	12y	10_<30	3	1	3	2	3	0	2	2	2	0	0	1	2	0	0	NE	NE	2
CHIPS	152		TSC2	NM_000548.5:c.5228G>A p.(Arg1743Gln)	Missense		Pathogenic	SCV001423576	S	Def TSC	M	5	5y	04_<10	3	2	3	2	0	NE	2	2	0	0	0	2	0	0	0	NE	NE	2
CHIPS	153								S	Pos TSC	F	15	15y	10_<30	3	2	0	0	0	0	0	0	0	0	0	2	0	0	0	0	NE
CHIPS	154		TSC2	NM_000548.5:c.3095G>C p.(Arg1032Pro)	Missense		Pathogenic	SCV001423569	S	Def TSC	M	2	2y	01_<4	3	0	2	1	0	NE	2	0	0	0	0	NE	0	0	0	0	0	2
CHIPS	155								S	Def TSC	M	8	8y	04_<10	3	0	2	2	0	3	2	2	0	0	0	0	0	2	0	NE	NE
CHIPS	156		TSC2	NM_000548.5:c.5402_5403del p.(Glu1801GlyfsTer42)	Frameshift		Pathogenic	SCV001364442	S	Def TSC	M	2	2y	01_<4	3	2	NE	3	3	0	0	0	0	0	0	2	0	0	0	NE	NE	2
CHIPS	157								S	Pos TSC	F	36	36y	30<_80	0	0	0	0	0	0	0	0	0	0	0	NE	2	0	0	2	NE
CHIPS	158		TSC2	NM_000548.5:c.133_136del p.(Leu45GlufsTer3)	Frameshift		Pathogenic	SCV001364421	S	Def TSC	F	8	8y	04_<10	1	3	3	2	0	3	2	1	0	0	0	2	0	0	0	0	0	2
CHIPS	159		TSC2	NG_005895.1(NM_000548.5):c.4006-2A>T r.4006_4015del p.Ser1337ProfsTer43	Splicing		Pathogenic	SCV001425606	S	Def TSC	M	1	1y	01_<4	3	2	3	3	0	3	2	0	0	0	2	0	0	0	0	0	0	2
CHIPS	160		TSC2	NM_000548.5:c.5227C>T p.(Arg1743Trp)	Missense		Pathogenic	SCV001423575	S	Def TSC	F	24	24y	10_<30	3	2	NE	NE	3	3	2	1	0	0	2	2	0	2	NE	0	0	2
CHIPS	161								S	Def TSC	M	0	0y4m	0_<1	3	2	0	2	0	0	2	0	0	0	0	0	0	2	0	0	NE
CHIPS	162								S	Def TSC	M	2	2y	01_<4	3	2	3	3	3	NE	2	0	0	0	0	2	0	2	0	0	NE
CHIPS	165		TSC2	NM_000548.5:c.1864C>T p.(Arg622Trp)	Missense		Pathogenic	SCV001423566	S	Pos TSC	F	1	1y	01_<4	0	NE	0	0	0	0	0	0	0	0	0	2	0	0	0	0	0	2
CHIPS	166		TSC1	NG_012386.1(NM_000368.5):c.364-2A>G r.363_364ins[364-87_364-3;gg] p.Met122CysfsTer18	Splicing		Pathogenic	SCV001370510	S	Def TSC	M	9	9y	04_<10	0	2	3	1	0	0	2	0	0	0	0	0	0	0	0	0	0	2
CHIPS	167		TSC1	NM_000368.5:c.1527del p.(Asp510ThrfsTer22)	Frameshift		Pathogenic	SCV001370494	S	Def TSC	M	10	10y	10_<30	0	0	2	3	3	NE	2	0	0	0	0	2	0	2	0	NE	NE	2
CHIPS	168								S	Pos TSC	F	17	17y	10_<30	0	0	0	0	3	0	0	0	0	0	0	0	0	0	0	0	NE
CHIPS	169		TSC1	NM_000368.5:c.1996A>T p.(Lys666Ter)	Nonsense		Pathogenic	SCV001370498	S	Def TSC	F	6	6y	04_<10	3	0	0	2	0	NE	2	NE	0	0	0	NE	0	0	0	0	0	2
CHIPS	170								S	Def TSC	F	23	23y	10_<30	3	2	2	2	0	0	2	2	0	0	0	2	2	0	2	0	NE
CHIPS	171		TSC2	NM_000548.5:c.2714G>A p.(Arg905Gln)	Missense		Pathogenic	SCV001423567	S	Pos TSC	F	9	9y	04_<10	3	0	0	0	NE	0	2	0	NE	NE	0	0	0	0	0	NE	NE	2
CHIPS	172								S	Pos TSC	M	55	55y	30<_80	0	0	NE	NE	NE	NE	0	0	0	0	0	NE	2	0	0	0	NE
CHIPS	173		TSC2	NM_000548.5:c.278G>A p.(Arg93Gln)	Missense		VUS	SCV001423568	S	Def TSC	M	13	13y	10_<30	3	0	1	0	0	3	2	0	0	0	0	2	0	0	NE	NE	NE	2
CHIPS	174		TSC2	NM_000548.5:c.5228G>A p.(Arg1743Gln)	Missense		Pathogenic	SCV001423576	S	Def TSC	F	2	2y	01_<4	0	0	3	3	3	3	2	0	0	0	0	2	0	0	NE	0	0	2
CHIPS	175								S	Def TSC	F	34	34y	30<_80	0	0	0	0	0	0	2	2	0	0	0	0	2	0	0	0	NE
CHIPS	177		TSC2	NM_000548.5:c.3598C>T p.(Arg1200Trp)	Missense		Pathogenic	SCV001423570	S	Pos TSC	F	0	0y	0_<1	0	NE	0	0	0	0	0	0	0	0	0	3	0	0	0	0	0	2
CHIPS	178		TSC2	NG_005895.1(NM_000548.5):c.4850-2A>G r.4850_4884del p.Ala1617GlyfsTer24	Splicing		Pathogenic	SCV001425607	S	Def TSC	F	38	38y	30<_80	3	1	2	2	0	0	2	3	0	2	0	0	3	0	1	1	0	2
CHIPS	179								S	Def TSC	M	2	2y	01_<4	3	0	2	0	0	0	2	0	0	0	0	0	0	0	0	NE	NE
CHIPS	180								S	Def TSC	M	0	0y4m	0_<1	3	NE	2	2	0	0	0	0	0	0	0	0	0	0	0	0	NE
CHIPS	181		TSC1	NM_000368.5:c.1525C>T p.(Arg509Ter)	Nonsense		Pathogenic	SCV001370493	S	Def TSC	F	38	38y	30<_80	1	1	2	2	0	3	2	2	2	2	2	0	0	0	0	1	0	2
CHIPS	182		TSC1	NM_000368.5:c.1904_1905del p.(Thr635ArgfsTer52)	Frameshift		Pathogenic	SCV001370497	S	Def TSC	M	0	0y	0_<1	0	NE	NE	2	0	0	0	0	0	0	0	3	0	0	0	0	0	2
CHIPS	183		TSC1	NC_000009.12:g.132691768_133013020del	Large deletion		Pathogenic	SCV002549148	S	Def TSC	F	13	13y	10_<30	3	0	2	2	0	0	2	2	0	0	0	2	2	0	0	0	NE
CHIPS	184								S	Pos TSC	F	70	70y	30<_80	0	0	0	0	0	NE	0	0	0	0	0	NE	3	0	1	1	NE
CHIPS	185		TSC2	NM_000548.5:c.1372C>T p.(Arg458Ter)	Nonsense		Pathogenic	SCV001364422	S	Def TSC	M	12	12y	10_<30	3	3	2	2	0	0	2	1	2	2	0	1	NE	0	NE	NE	NE	2
CHIPS	186	Proband	TSC1	NM_000368.5:c.1525C>T p.(Arg509Ter)	Nonsense		Pathogenic	SCV001370493	F	Def TSC	M	0	0y	0_<1	0	NE	1	1	0	0	2	0	0	0	0	2	0	0	0	NE	NE	2
CHIPS	186	Brother (twin)	TSC1	NM_000368.5:c.1525C>T p.(Arg509Ter)	Nonsense		Pathogenic	SCV001370493	F	Def TSC	M	0	0y	0_<1	0	NE	2	1	0	0	2	0	0	0	0	2	0	0	0	NE	NE	2
CHIPS	186	Father	TSC1	NM_000368.5:c.1525C>T p.(Arg509Ter)	Nonsense		Pathogenic	SCV001370493	F	Def TSC	M	36	36y	30<_80	0	0	NE	2	NE	NE	2	2	0	2	0	NE	NE	NE	NE	NE	NE	2
CHIPS	187		TSC1	NM_000368.5:c.2074C>T p.(Arg692Ter)	Nonsense		Pathogenic	SCV001370499	S	Def TSC	M	1	1y	01_<4	3	0	2	2	0	0	2	0	0	0	0	2	0	0	0	0	NE	2
CHIPS	188								S	Pos TSC	M	7	7y	04_<10	3	1	1	0	0	0	2	0	0	0	0	0	0	0	0	0	NE
CHIPS	189		TSC2	NM_000548.5:c.4183C>T p.(Gln1395Ter)	Nonsense		Pathogenic	SCV001364435	S	Def TSC	M	48	48y	30<_80	3	1	0	3	0	3	0	2	2	0	0	2	2	0	2	0	NE	2
CHIPS	191		TSC2	NM_000548.5:c.1372C>T p.(Arg458Ter)	Nonsense	Y	Pathogenic	SCV001364422	S	Pos TSC	M	11	11y	10_<30	3	1	0	0	3	0	0	0	0	0	0	0	0	0	0	0	NE	7
CHIPS	192		TSC1	NM_000368.5:c.2672dup p.(Asn891LysfsTer13)	Frameshift		Pathogenic	SCV001370509	S	Def TSC	M	30	30y	30<_80	3	1	2	2	0	0	2	0	0	0	0	0	0	0	0	0	NE	2
CHIPS	193		TSC1	NM_000368.5:c.1486_1504del p.(Pro496AlafsTer30)	Frameshift		Pathogenic	SCV001370491	S	Def TSC	M	1	1y11m	01_<4	0	0	0	2	0	0	1	0	0	0	0	2	0	1	0	0	NE	2
CHIPS	194		TSC2	NM_000548.5:c.1096G>T p.(Glu366Ter)	Nonsense		Pathogenic	SCV001364416	S	Def TSC	F	24	24y	10_<30	3	0	0	3	0	0	2	0	0	0	0	0	2	0	0	1	NE
CHIPS	195								S	Pos TSC	F	30	30y	30<_80	0	0	0	0	0	NE	0	0	0	0	0	NE	2	2	0	0	NE
CHIPS	196		TSC1	NM_000368.5:c.2283C>A p.(Tyr761Ter)	Nonsense		Pathogenic	SCV001370503	S	Def TSC	M	32	32y	30<_80	0	0	3	2	3	NE	1	1	2	2	0	NE	0	0	0	0	NE	2
CoLAS	198	Proband	TSC2/PKD1	NC_000016.10:g.1851807_2093151del	Large deletion		Pathogenic	SCV001433871	F	Def TSC	F	0	0y5m	0_<1	1	0	2	1	0	0	2	0	0	0	0	0	0	0	0	0	NE
CoLAS	198	Mother	TSC2/PKD1	NC_000016.10:g.1851807_2093151del	Large deletion		Pathogenic	SCV001433871	F	Def TSC	F	41	41y	30<_80	0	0	2	1	0	NE	0	2	0	0	0	NE	3	2	0	0	NE
CHIPS	199		TSC1	NM_000368.5:c.2356C>T p.(Arg786Ter)	Nonsense		Pathogenic	SCV001370505	S	Def TSC	M	14	14y	10_<30	3	0	2	3	0	0	2	2	2	0	0	0	0	0	0	0	NE	2
CoLAS	201		TSC1	NM_000368.5:c.866C>G p.(Ser289Ter)	Nonsense		Pathogenic	SCV001370513	S	Def TSC	M	4	4y	04_<10	0	0	2	3	0	0	2	0	0	0	0	0	0	0	0	0	NE	2
CoLAS	202		TSC2	NM_000548.5:c.4628A>G p.(His1543Arg)	Missense		Likely pathogenic	SCV001423571	S	Pos TSC	F	1	1y	01_<4	1	3	0	0	0	0	1	0	0	0	0	2	0	0	0	0	NE	2
CoLAS	203	Proband	TSC1	NM_000368.5:c.2672dup p.(Asn891LysfsTer13)	Frameshift		Pathogenic	SCV001370509	F	Def TSC	F	47	47y	30<_80	0	0	2	2	0	NE	0	0	2	2	0	NE	0	2	0	0	NE	2
CoLAS	203	Mother	TSC1	NM_000368.5:c.2672dup p.(Asn891LysfsTer13)	Frameshift		Pathogenic	SCV001370509	F	not evaluated well	F	77	77y	30<_80	NE	0	NE	NE	NE	NE	NE	NE	NE	NE	NE	NE	NE	NE	NE	NE	NE
CoLAS	204	Mother	TSC2	NM_000548.5:c.4798_4804dup p.(Glu1602delinsValTrpTer)	Frameshift	Y	Pathogenic	SCV001425608	F	Def TSC	F	38	38y	30<_80	0	0	0	0	0	0	0	1	0	0	0	NE	3	0	2	0	NE
CoLAS	204	Proband	TSC2	NM_000548.5:c.4798_4804dup p.(Glu1602delinsValTrpTer)	Frameshift		Pathogenic	SCV001425608	F	Def TSC	F	3	3y	01_<4	1	3	2	3	0	3	1	2	2	0	0	2	0	0	0	NE	NE
CoLAS	205		TSC1	NM_000368.5:c.2074C>T p.(Arg692Ter)	Nonsense		Pathogenic	SCV001370499	S	Def TSC	F	3	3y	01_<4	1	NE	2	0	0	0	0	0	0	0	0	2	0	0	0	NE	NE	2
CoLAS	206		TSC2	NG_005895.1(NM_000548.5):c.4005+1G>A	Splicing		Likely pathogenic	SCV001364431	S	Def TSC	M	22	22y	10_<30	3	3	2	2	0	NE	2	2	NE	0	0	NE	0	0	NE	NE	NE	2
CoLAS	207								S	Pos TSC	F	10	10y	10_<30	0	0	0	0	0	0	0	2	0	0	0	0	0	0	0	NE	NE
CoLAS	208		TSC2	NM_000548.5:c.5227C>G p.(Arg1743Gly)	Missense		Likely pathogenic	SCV001423574	S	Def TSC	M	4	4y	04_<10	1	3	3	3	0	NE	2	2	0	0	0	1	0	0	0	NE	NE	2
CoLAS	209		TSC2	NM_000548.5:c.2328C>A p.(Tyr776Ter)	Nonsense		Pathogenic	SCV001364427	S	Def TSC	F	4	4y	04_<10	1	0	3	3	0	0	1	1	0	0	0	0	0	0	0	0	NE	2
CoLAS	210								S	Pos TSC	M	4	4y	04_<10	3	0	2	0	0	0	0	0	0	0	0	0	0	0	0	0	NE
CoLAS	211		TSC2	NM_000548.5:c.5017delG p.(Val1673SerfsTer153)	Frameshift		Pathogenic	SCV001364441	S	Def TSC	F	11	11y	10_<30	3	3	2	2	3	0	2	1	2	0	0	2	2	0	0	0	NE	2
CoLAS	212	Proband	TSC1	NG_012386.1(NM_000368.5):c.664-15A>G r.[664_665ins665-14_665-1,665_737del] p.[Met223AsnfsTer6,Pro222ValfsTer8]	Splicing		Pathogenic	SCV001433850	F	Def TSC	M	6	6y	04_<10	3	NE	2	2	0	0	0	0	0	0	0	0	0	0	0	NE	NE
CoLAS	212	Father	TSC1	NG_012386.1(NM_000368.5):c.664-15A>G r.[664_665ins665-14_665-1,665_737del] p.[Met223AsnfsTer6,Pro222ValfsTer8]	Splicing		Pathogenic	SCV001433850	F	Pos TSC	M	38	38y	30<_80	0	0	NE	NE	NE	NE	1	NE	NE	2	NE	NE	NE	NE	NE	NE	NE
CoLAS	213		TSC2	NM_000548.5:c.3223_3229dup p.(Thr1077AsnfsTer93)	Frameshift		Pathogenic	SCV001425609	S	Def TSC	M	3	3y	01_<4	1	2	2	2	0	0	2	0	0	0	0	2	0	0	0	NE	NE	2
CoLAS	214								S	Def TSC	F	2	2y	01_<4	3	2	2	NE	NE	0	1	0	0	0	0	2	0	NE	0	NE	NE
CoLAS	215		TSC1	NM_000368.5:c.1888_1891del p.(Lys630GlnfsTer22)	Frameshift		Pathogenic	SCV001370496	S	Def TSC	F	64	64y	30<_80	1	0	NE	2	NE	0	NE	2	2	2	2	NE	0	1	NE	1	NE	2, 4
CoLAS	216								S	Pos TSC	M	20	20y	10_<30	3	2	1	0	0	0	0	0	2	0	0	NE	0	0	0	0	NE
CoLAS	217		TSC2	NM_000548.5:c.4030G>T p.(Glu1344Ter)	Nonsense		Pathogenic	SCV001364432	S	Def TSC	F	19	19y	10_<30	3	3	3	3	0	0	1	3	0	0	0	0	0	1	0	0	NE
CoLAS	218								S	Def TSC	M	47	47y	30<_80	3	1	2	0	0	0	0	1	0	0	0	0	0	1	0	0	NE
CoLAS	219								S	Pos TSC	F	63	63y	30<_80	0	0	NE	0	0	NE	0	1	0	0	0	0	3	0	0	0	NE
CoLAS	220								S	Def TSC	M	33	33y	30<_80	0	0	0	0	0	NE	0	0	0	0	0	2	2	0	0	NE	NE
CoLAS	221		TSC2	NM_000548.5:c.364del p.(Leu122SerfsTer60)	Frameshift		Pathogenic	SCV001364429	S	Def TSC	M	0	0y0m3w	0_<1	0	NE	NE	2	0	0	0	0	0	0	0	2	0	0	0	0	NE
CoLAS	222		TSC2	NM_000548.5: c.1276del p.(Leu426Ter)	Frameshift		Pathogenic	SCV001364420	S	Def TSC	M	0	0y3m	0_<1	3	NE	3	3	0	0	1	0	0	0	0	2	0	0	0	0	NE
CoLAS	223								S	Def TSC	M	16	16y	10_<30	3	1	2	0	0	NE	2	0	0	0	0	0	0	1	0	0	NE
CoLAS	224		TSC2	NG_005895.1(NM_000548.5):c.1119+129G>T r.1119_1120ins1119+140_1119+226 p.Thr374TrpfsTer12	Splicing		Pathogenic	SCV001366136	S	Def TSC	F	0	0y0m1w	0_<1	0	NE	2	2	0	3	0	0	0	0	0	2	0	2	0	0	NE
CoLAS	225								S	Pos TSC	M	48	48y	30<_80	0	0	0	0	0	0	0	0	0	0	0	0	2	0	0	0	NE
CoLAS	226		TSC2	NM_000548.5:c.3750C>G p.(Tyr1250Ter)	Nonsense		Pathogenic	SCV002549160	S	Def TSC	F	31	31y	30<_80	3	1	2	2	0	NE	2	3	0	2	2	0	3	1	0	0	2	9
CoLAS	227		TSC2	NM_000548.5:c.3412C>T p.(Arg1138Ter)	Nonsense		Pathogenic	SCV002549155	S	Def TSC	M	0	0y3m	0_<1	0	0	3	2	0	NE	0	0	0	0	0	2	NE	NE	NE	NE	NE
CoLAS	228								S	Pos TSC	F	40	40y	30<_80	0	0	0	0	0	0	0	0	0	0	0	0	2	0	0	2	NE
CoLAS	229		TSC2	NM_000548.5:c.5126C>T p.(Pro1709Leu)	Missense	Y	Pathogenic	SCV002559807	S	Pos TSC	M	1	1y	01_<4	0	0	2	0	0	0	NE	0	0	0	0	NE	NE	NE	NE	NE	NE
CoLAS	230								S	Pos TSC	F	15	15y	10_<30	3	0	0	2	0	0	0	0	0	0	0	0	0	0	0	0	NE
CoLAS	231		TSC2	NG_005895.1(NM_000548.5):c.1840-1G>A r.1839_1840ins[1840-116_1840-2;g>a] p.Ala614GlnfsTer15	Splicing	Y	Pathogenic	SCV002549084	S	Pos TSC	M	5	5y	04_<10	0	0	0	0	3	0	0	0	0	0	0	0	0	0	0	0	NE	7
CoLAS	232		TSC2	NM_000548.5:c.3693_3696del p.(Ser1232ThrfsTer92)	Frameshift		Pathogenic	SCV001364430	S	Def TSC	M	0	0y8m	0_<1	1	NE	2	3	0	0	2	0	0	0	0	2	0	0	0	NE	NE
CoLAS	233		TSC2	NM_000548.5:c.3099C>G p.(Tyr1033Ter)	Nonsense		Pathogenic	SCV002549161	S	Def TSC	F	2	2y	01_<4	3	0	2	1	0	0	2	0	0	0	0	0	0	0	NE	NE	NE
CoLAS	234		TSC2	NG_005895.1(NM_000548.5):c.[4570-18_4570-6del;4570-3_4570-2dup] r.4570_4662del p.Ser1524_Gln1554del	Splicing	Y	Likely pathogenic	SCV002559891	S	Def TSC	M	1	1y	01_<4	0	NE	2	2	0	0	1	0	0	0	0	2	0	0	0	0	NE
CoLAS	235								S	Pos TSC	F	25	25y	10_<30	0	0	0	0	0	NE	1	0	0	0	0	NE	3	0	0	1	NE
CoLAS	236								S	Pos TSC	F	32	32y	30<_80	0	0	0	0	0	NE	0	0	0	0	0	NE	3	0	0	1	NE
CoLAS	237		TSC1	NM_000368.5:c.1812T>G p.(Tyr604Ter)	Nonsense		Pathogenic	SCV002549082	S	Def TSC	M	0	0y	0_<1	0	NE	0	2	0	0	NE	0	0	0	0	2	0	0	0	0	NE
CoLAS	238		TSC1	NM_000368.5:c.1888_1891del p.(Lys630GlnfsTer22)	Frameshift		Pathogenic	SCV001370496	S	Def TSC	M	12	12y	10_<30	3	0	2	3	0	NE	2	2	0	0	0	2	0	0	0	0	NE
CoLAS	239								S	Pos TSC	M	8	8y	04_<10	3	0	2	0	0	0	0	0	0	0	0	0	NE	NE	NE	NE	NE
CoLAS	240								S	Def TSC	F	76	76y	30<_80	0	0	2	0	0	0	0	0	0	0	0	NE	3	2	0	0	NE
CoLAS	243		TSC2	NM_000548.5:c.5239_5256del p.(Ile1747_Gln1752del)	Inframe		Likely pathogenic	SCV002549091	S	Def TSC	M	1	1y	01_<4	1	1	2	2	0	1	2	0	0	0	0	0	0	0	0	0	NE
CoLAS	244		TSC2	NC_000016.10:g.2066081_2241220del	Large deletion		Pathogenic	SCV002549152	S	Def TSC	F	2	2y	01_<4	3	0	3	2	0	NE	2	0	0	0	0	0	0	3	0	0	NE
CoLAS	245		TSC1	NM_000368.5:c.2806C>T p.(Gln936Ter)	Nonsense		Pathogenic	SCV002549087	S	Pos TSC	F	0	0y5m	0_<1	3	0	0	0	0	NE	0	0	0	0	0	2	NE	NE	NE	NE	NE
CoLAS	246								S	Pos TSC	F	2	2y	01_<4	3	0	2	0	0	NE	0	0	0	0	0	0	NE	NE	NE	NE	NE
CoLAS	247		TSC1	NM_000368.5:c.585C>G p.(Tyr195Ter)	Nonsense		Pathogenic	SCV002549089	S	Def TSC	F	47	47y	30<_80	0	0	0	0	0	0	0	0	2	2	0	0	0	0	0	0	NE
CoLAS	248								S	Def TSC	M	0	0y2m	0_<1	0	NE	0	3	0	2	2	0	0	0	0	2	0	0	0	0	NE
CoLAS	249		TSC2	NM_000548.5:c.4033A>T p.(Lys1345Ter)	Nonsense		Pathogenic	SCV002549159	S	Def TSC	M	49	49y	30<_80	3	2	2	2	0	NE	0	3	0	2	0	NE	3	2	0	0	NE
CoLAS	250								S	Pos TSC	M	2	2y	01_<4	1	1	3	0	0	NE	0	0	0	0	0	NE	NE	NE	NE	NE	NE
CoLAS	251		TSC1 TSC2	NM_000368.5:c.363+1G>T NM_000548.5:c.5210C>T p.(Pro1737Leu)	Splicing Missense		Likely pathogenic Likely pathogenic	SCV002559888 SCV002559799	S	Def TSC	F	43	43y	30<_80	3	0	NE	2	0	0	2	2	2	2	2	0	0	0	0	1	NE
CoLAS	252	Proband	TSC1	NM_000368.5:c.2242C>T p.(Gln748Ter)	Nonsense		Pathogenic	SCV002549090	F	Def TSC	M	8	8y	04_<10	0	0	2	0	0	0	2	0	2	0	0	0	0	0	0	0	NE
CoLAS	252	Brother	TSC1	NM_000368.5:c.2242C>T p.(Gln748Ter)	Nonsense		Pathogenic	SCV002549090	F	Def TSC	M	6	6y	04_<10	0	0	3	2	3	0	2	0	2	0	0	0	0	0	0	0	NE
CoLAS	253		TSC2	NM_000548.5:c.3791del p.(Pro1264LeufsTer61)	Frameshift		Pathogenic	SCV002549097	S	Def TSC	M	13	13y	10_<30	0	0	0	2	0	1	2	0	0	0	0	2	0	0	0	NE	NE
CoLAS	254		TSC2	NM_000548.5:c.5238_5255del p.(His1746_Arg1751del)	Inframe	Y	Pathogenic	SCV001423577	S	Def TSC	F	33	33y	30<_80	0	0	2	2	0	0	0	1	0	0	2	0	3	0	0	1	NE
CoLAS	255		TSC2	NM_000548.5:c.5204_5207dup p.(Pro1737LeufsTer39)	Frameshift		Pathogenic	SCV002549085	S	Def TSC	M	3	3y	01_<4	3	3	2	2	0	3	2	0	0	0	0	2	0	0	0	0	NE
CoLAS	256		TSC2	NG_005895.1(NM_000548.5):c.600-124G>A r.599_600ins[600-216_600-128,[(600-216_600-125;600-124g>a;600-123_600-1)]] p.[Ile202LeufsTer62,Ile202LeufsTer37]	Splicing		Pathogenic	SCV002559892	S	Def TSC	F	1	1y	01_<4	3	0	3	2	0	0	2	0	0	0	0	2	0	0	0	0	NE
CoLAS	257	Proband	TSC1	NM_000368.6:c.572T>G p.(Leu191Arg)	Missense		Pathogenic	SCV002549088	F	Def TSC	F	23	29y	10_<30	3	1	2	2	0	0	1	2	2	0	0	NE	0	0	0	0	NE
CoLAS	257	Brother	TSC1	NM_000368.6:c.572T>G p.(Leu191Arg)	Missense		Pathogenic	SCV002549088	F	Def TSC	M	29	23y	10_<30	3	0	NE	NE	NE	NE	0	1	0	2	0	NE	0	0	0	NE	NE
CoLAS	258		TSC2	NG_005895.1(NM_000548.5):c.1840-1G>A	Splicing	Y	Pathogenic	SCV002549084	S	Pos TSC	F	47	47y	30<_80	0	0	0	0	0	NE	0	0	0	0	0	NE	0	1	0	1	NE
CoLAS	259								S	Def TSC	F	4	4y	04_<10	0	0	0	0	0	NE	2	0	0	0	0	2	0	0	0	0	NE
CoLAS	261		TSC2	NM_000548.5:c.1845delT p.(Phe615Leufs83Ter)	Frameshift		Pathogenic	SCV002549084	S	Def TSC	M	0	0y	0_<1	0	NE	2	2	3	2	0	0	0	0	0	2	0	0	NE	NE	NE
CoLAS	262	Proband	TSC2	NG_005895.1(NM_000548.5):c.1717-1G>A r.1716_1717ins[[(1717-1897_1717-1679;1717-253_1717-2;g>a)],[1717-456_1717-2;g>a]] p.[Tyr573Ter,Tyr573SerfsTer110]	Splicing		Pathogenic	SCV002549158	F	Def TSC	F	0	0y	0_<1	0	NE	3	2	0	0	0	0	0	0	0	2	0	0	0	0	NE
CoLAS	262	Father	TSC2	NG_005895.1(NM_000548.5):c.1717-1G>A r.1716_1717ins[[(1717-1897_1717-1679;1717-253_1717-2;g>a)],[1717-456_1717-2;g>a]] p.[Tyr573Ter,Tyr573SerfsTer110]	Splicing		Pathogenic	SCV002549158	F	not evaluated well	M	29	29y	10_<30	NE	0	NE	NE	NE	NE	NE	NE	NE	NE	NE	NE	NE	NE	NE	NE	NE
CoLAS	263		TSC2	NM_000548.5:c.2251C>T p.(Arg751Ter)	Nonsense		Pathogenic	SCV001364426	S	Def TSC	F	3	3y	01_<4	3	1	3	2	0	0	2	1	0	0	0	1	0	0	NE	NE	NE
CoLAS	264								S	Pos TSC	M	0	0y10m	0_<1	0	0	NE	NE	NE	0	0	0	0	0	0	2	0	0	0	NE	NE
CoLAS	265		TSC1	NM_000368.5:c.733C>T p.(Arg245Ter)	Nonsense		Pathogenic	SCV002549092	S	Def TSC	F	7	7y	04_<10	3	0	3	2	0	0	2	1	0	0	0	0	0	0	0	0	NE
CoLAS	266								S	Pos TSC	F	0	0y	0_<1	0	NE	0	0	0	0	1	0	0	0	0	2	NE	NE	NE	0	NE
CoLAS	267		TSC1	NM_000368.5:c.1960C>T p.(Gln654Ter)	Nonsense	Y	Pathogenic	SCV001424955	S	Pos TSC	M	0	0y	0_<1	0	NE	NE	NE	NE	NE	0	0	0	0	0	2	0	0	0	NE	NE
CoLAS	268		TSC2	NG_005895.1(NM_000548.5):c.2220+2T>C, r.2098_2220del p.Glu700_Met740del	Splicing		Likely pathogenic	SCV002549162	S	Def TSC	F	44	44y	30<_80	3	3	2	3	0	NE	2	2	2	2	2	NE	2	NE	NE	0	NE
CoLAS	269								S	Pos TSC	F	76	76y	30<_80	0	0	0	0	0	0	0	0	0	0	0	0	1	2	1	0	NE
CoLAS	270	Proband	TSC2	NM_000548.5:c.2764_2765del p.(Leu922ValfsTer3)	Frameshift		Pathogenic	SCV002549098	F	Def TSC	M	0	0y7m	0_<1	3	NE	3	2	NE	3	2	NE	NE	NE	NE	2	NE	NE	NE	NE	NE
CoLAS	270	Father	TSC2	NM_000548.5:c.2764_2765del p.(Leu922ValfsTer3)	Frameshift	Y	Pathogenic	SCV002549098	F	not evaluated well	M	31	31y	30<_80	1	0	NE	NE	NE	NE	1	NE	NE	NE	NE	NE	NE	NE	NE	NE	NE
CoLAS	271		TSC2	NM_000548.5:c.1492G>T p.(Glu498Ter)	Nonsense	Y	Pathogenic	SCV002549157	S	Def TSC	M	4	4y	04_<10	0	0	2	2	0	NE	2	0	2	0	0	0	0	0	0	NE	NE
CoLAS	272		TSC1	NM_000368.5:c.682C>T p.(Arg228Ter)	Nonsense		Pathogenic	SCV002549094	S	Def TSC	F	0	0y6m	0_<1	3	NE	2	2	0	0	2	0	0	0	0	0	0	0	0	NE	NE
CoLAS	273	Brother (twin)	TSC2	NM_000548.5:c.1778A>G p.(His593Arg)	Missense		Likely pathogenic	SCV002559801	F	Pos TSC	M	0	0y	0_<1	0	NE	0	1	0	0	0	0	0	0	0	2	0	0	0	0	NE
CoLAS	273	Proband	TSC2	NM_000548.5:c.1778A>G p.(His593Arg)	Missense		Likely pathogenic	SCV002559801	F	Def TSC	M	0	0y	0_<1	0	NE	1	0	0	0	2	0	0	0	0	2	0	0	0	0	NE
CoLAS	274		TSC2	NM_000548.5:c.4993C>T p.(Gln1665Ter)	Nonsense		Pathogenic	SCV002549154	S	Def TSC	F	1	1y	01_<4	0	0	2	2	0	0	0	0	0	0	0	2	0	0	0	0	NE
CoLAS	275		TSC2	NM_000548.5:c.5238_5255del p.(His1746_Arg1751del)	Inframe		Likely pathogenic	SCV001423577	S	Pos TSC	F	0	0y	0_<1	0	NE	NE	NE	NE	0	0	0	0	0	0	2	0	0	0	0	NE
CoLAS	276		TSC2/PKD1	NC_000016.10:g.1903155_2093402del	Large deletion		Pathogenic	SCV002549153	S	Def TSC	M	19	19y	10_<30	1	0	3	0	0	NE	2	2	0	0	2	0	2	0	0	NE	NE
CoLAS	277								S	Def TSC	M	20	20y	10_<30	0	0	2	0	0	0	0	2	0	0	0	0	0	0	0	0	NE
CoLAS	279		TSC2	NM_000548.5:c.2562_2566del p.(His855LeufsTer26)	Frameshift		Pathogenic	SCV002549093	S	Def TSC	M	0	0y6m	0_<1	1	1	3	2	0	0	2	0	0	0	2	NE	0	0	0	0	NE
CHIPS	A01		TSC1	NM_000368.5:c.542A>C p.(His181Pro)	Missense		Likely pathogenic	SCV002559800	S	Def TSC	F	38	38y	30<_80	3	1	0	3	0	NE	2	2	0	0	0	2	2	2	0	0	0	1
CHIPS	A02		TSC1	NM_000368.5:c.2342_2343insAA p.(Leu782ThrfsTer26)	Frameshift		Pathogenic	SCV002562884	S	Def TSC	F	21	21y	10_<30	3	2	0	3	0	NE	2	2	0	0	0	0	0	2	0	0	0	1
CHIPS	A03		TSC2	NM_000548.5:c.843G>T p.(Glu281Asp)	Missense		Likely pathogenic	SCV002559798	F	Def TSC	F	27	27y	10_<30	3	2	3	3	0	NE	2	0	0	0	0	0	2	0	0	0	0
CHIPS	A04		TSC1	NM_000368.5:c.928C>T p.(Gln328Ter)	Nonsense		Pathogenic	SCV002559893	F	Def TSC	F	33	33y	30<_80	3	2	3	3	0	NE	2	2	NE	NE	NE	0	0	2	0	0	NE	1
CHIPS	A05								S	Def TSC	M	4	4y	04_<10	3	0	3	3	0	0	2	2	NE	NE	NE	0	0	0	0	0	NE	1
CHIPS	A06		TSC2	NM_000548.5:c.2198T>C p.(Leu733Pro)	Missense		Likely pathogenic	SCV002559803	S	Def TSC	F	17	17y	10_<30	3	2	3	3	0	NE	2	0	NE	NE	NE	0	2	0	0	0	NE	1
CHIPS	A07								S	Def TSC	F	11	11y	10_<30	0	0	3	3	0	NE	2	0	NE	NE	NE	0	2	0	0	0	NE	1
CHIPS	C1								S	Def TSC	F	30	30y	30<_80	0	0	1	2	0	3	0	2	0	2	0	0	0	2	0	0	NE	1
CHIPS	C2								S	Def TSC	F	30	30y	30<_80	1	0	NE	2	0	0	0	3	NE	NE	2	NE	3	2	0	2	NE	1
CHIPS	C3								S	Def TSC	F	30	30y	30<_80	0	0	0	0	0	NE	0	2	0	0	0	0	3	0	0	0	NE	1
CoLAS	J2		TSC2	NC_000016.10:g.2056989_2074645=/2056989_2074645del	Large deletion	Y	Pathogenic	SCV002549150	S	Def TSC	F	30	30y	30<_80	0	0	NE	NE	NE	NE	0	2	0	0	0	NE	2	0	0	NE	NE
CoLAS	J3		TSC1	NM_000368.5:c.647_648del p.(Phe216Ter)	Nonsense		Pathogenic	SCV002549083	S	Def TSC	F	30	30y	30<_80	3	0	2	NE	NE	NE	1	NE	NE	NE	2	NE	0	0	0	NE	NE
CoLAS	R10		TSC1	NG_012386.1(NM_000368.5):c.2209-258_2502+101del NG_012386.1(NM_000368.5):c.2041+240_2392-319del	Large deletion	Y	Pathogenic	SCV001433848 SCV001433849	S	Def TSC	F	1	1y	01_<4	3	0	2	2	0	0	2	0	0	0	0	2	0	0	0	0	0	1, 2
CoLAS	R129		TSC2	NM_000548.5:c.1327C>T p.(Gln443Ter)	Nonsense	Y	Pathogenic	SCV002549154	F	Def TSC	M	56	56y	30<_80	0	0	0	0	0	0	2	0	0	2	0	0	0	1	0	0	0
CoLAS	R176		TSC2	NG_005895.1(NM_000548.5):c.2546-313_2967-376del	Large deletion	Y	Pathogenic	SCV002549149	S	Def TSC	M	0	0y	0_<1	0	0	NE	NE	NE	0	2	0	0	0	0	2	0	0	0	NE	NE
CoLAS	R19		TSC2	NG_005895.1(NM_000548.5):c.1599+4A>C r.1599_1560ins[gtgc;1599+5_1599+113] p.Val534_Met535ins*10	Splicing		Pathogenic	SCV002559889	S	Def TSC	F	8	8y	04_<10	3	2	2	2	0	0	0	1	0	0	0	0	0	0	0	0	NE	1
CoLAS	R20		TSC2	NM_000548.5:c.1327C>T p.(Gln443Ter)	Nonsense		Pathogenic	SCV002549154	S	Def TSC	F	30	30y	30<_80	3	0	3	2	0	0	0	3	2	0	2	0	2	2	2	0	NE	1
CoLAS	R28		TSC2	NM_000548.5:c.2261C>T p.(Pro754Leu)	Missense	Y	Pathogenic	SCV002559804	S	Pos TSC	M	0	0y	0_<1	0	NE	0	0	0	0	0	0	0	0	0	2	0	0	0	0	NE	1
CoLAS	R3		TSC2	NM_000548.5:c.1327C>T p.(Gln443Ter)	Nonsense		Pathogenic	SCV002549156	S	Def TSC	F	19	19y	10_<30	3	2	2	2	0	0	2	2	2	0	0	2	2	0	0	2	NE	1
CoLAS	R56		TSC2	NG_005895.1(NM_000548.5):c.976-15G>A	Splicing		Likely pathogenic	SCV002559890	S	Def TSC	M	1	1y	01_<4	3	2	2	2	3	0	2	0	0	0	0	0	0	0	0	0	NE
CHIPS	SS		TSC2	NM_000548.5:c.5228G>A p.(Arg1743Gln)	Missense	Y	Pathogenic	SCV001423576	S	Pos TSC	F	20	20y	10_<30	0	0	0	0	3	0	0	0	0	0	0	0	0	0	0	0	0	1, 2, 6
CHIPS: CEL nuclease mediated heteroduplex incision with polyacrylamide gel electrophore-sis and silver staining, CoLAS: combined long amplicon sequencing
AF: facial angiofibroma; AML: angiomyolipoma; Card. Rhabd.: cardiac rhabdomyoma; Cort.Tuber: cortical tubers; DD/ID: developmental delay/ intellectual disability; FP: forehead plaque; HM: hypomelanotic macules; LAM: lym-phangiomyomatosis; MMPH: Multifocal micronodular pneumocyte hyperplasia; Ret. Ham.: retinal hamartoma; SEGA: subependymal giant cell astrocytoma; SEN: subependymal nodules; SP: sh…
NE: Not evaluated
References
1	Niida, Y.; Wakisaka, A.; Tsuji, T.; Yamada, H.; Kuroda, M.; Mitani, Y.; Okumura, A.; Yokoi, A., Mutational analysis of TSC1 and TSC2 in Japanese patients with tuberous sclerosis complex revealed higher incidence of TSC1 patients than previously reported. J Hum Genet 2013, 58, (4), 216-25.
2	Togi, S.; Ura, H.; Niida, Y., Optimization and Validation of Multimodular, Long-Range PCR-Based Next-Generation Sequencing Assays for Comprehensive Detection of Mutation in Tuberous Sclerosis Complex. J Mol Diagn 2021, 23, (4), 424-446.
3	Shoji, T.; Konno, S.; Niida, Y.; Ogi, T.; Suzuki, M.; Shimizu, K.; Hida, Y.; Kaga, K.; Seyama, K.; Naka, T.; Matsuno, Y.; Nishimura, M., Familial multifocal micronodular pneumocyte hyperplasia with a novel splicing mutation in TSC1: Three cases in one family. PLoS One 2019, 14, (2), e0212370.
4	Yokoyama, K.; Niida, Y.; Ikeda, T.; Takahashi, K.; Kawakami, T., Squamous cell carcinoma–like ungual fibroma as early diagnostic indicators of tuberous sclerosis complex in an elderly patient. Journal of Cutaneous Immunology and Allergy 2020, 3, (5), 111-112.
5	Kondo, T.; Niida, Y.; Mizuguchi, M.; Nagasaki, Y.; Ueno, Y.; Nishimura, A., Autopsy case of right ventricular rhabdomyoma in tuberous sclerosis complex. Leg Med (Tokyo) 2019, 36, 37-40.
6	Ichikawa, T.; Wakisaka, A.; Daido, S.; Takao, S.; Tamiya, T.; Date, I.; Koizumi, S.; Niida, Y., A case of solitary subependymal giant cell astrocytoma: two somatic hits of TSC2 in the tumor, without evidence of somatic mosaicism. J Mol Diagn 2005, 7, (4), 544-9.
7	Sasaki, T.; Uda, T.; Kuki, I.; Kunihiro, N.; Okazaki, S.; Niida, Y.; Goto, T., TSC2 somatic mosaic mutation, including extra-tumor tissue, may be the developmental cause of solitary subependymal giant cell astrocytoma. Childs Nerv Syst 2022, 38, (1), 77-83.
8	Ishikawa, H.; Niwa, A.; Asahi, M.; Matsuura, K.; Masuzugawa, S.; Niida, Y.; Maeda, M.; Kondo, M.; Tomimoto, H., Diffusion tensor imaging and magnetic resonance spectroscopy in a patient with adult onset tuberous sclerosis complex. J Clin Neurosci 2018, 48, 108-110.
9	Shoji, T.; Niida, Y.; Osawa, T.; Matsumoto, R.; Sakurai, K.; Suzuki, M.; Matsuno, Y.; Konno, S., Resolution of multifocal micronodular pneumocyte hyperplasia with everolimus in a patient with tuberous sclerosis complex. Respir Med Case Rep 2021, 34, 101526.
